# Supplementary material for: Enhanced computerized cognitive remediation therapy improved cognitive function, negative symptoms, and GDNF in male long-term inpatients with schizophrenia
Source: Front Psychiatry. 2025 Jan 16;15:1477285. doi: 10.3389/fpsyt.2024.1477285 (PMC11780405; doi:10.3389/fpsyt.2024.1477285)
Supplement: Supplementary file 1 [file DataSheet1.zip]

Archive with 6 entries (6 files):
- Supplementary Figure 1.DOCX
- Supplementary Table 1.DOCX
- Supplementary Table 2.DOCX
- Supplementary Table 3.DOCX
- Supplementary Table 4.docx
- Supplementary Table 5.DOCX
